# Supplementary material for: Alternative NF-κB Signaling Discriminates Induction of the Tumor Marker Fascin by the Viral Oncoproteins Tax-1 and Tax-2 of Human T-Cell Leukemia Viruses
Source: Cancers (Basel). 2022 Jan 21;14(3):537. doi: 10.3390/cancers14030537 (PMC8833421; doi:10.3390/cancers14030537)
Supplement: Supplementary file 1 [file cancers-14-00537-s001.zip]

Archive with 1 entries (1 files):
- cancers-1491095-supplementary.pdf
